# Supplementary material for: Prognostic prediction of clear cell renal cell carcinoma based on lipid metabolism-related lncRNA risk coefficient model
Source: Front Genet. 2023 Jan 4;13:1040421. doi: 10.3389/fgene.2022.1040421 (PMC9845405; doi:10.3389/fgene.2022.1040421)
Supplement: Supplementary file 2 [file Table1.xlsx]

## Sheet: Sheet1
gene	conMean	treatMean	logFC	pValue	fdr
AC087500.1	0.621857	0.877193	0.496312	0.000572676	0.00063567
AC067817.2	0.250253	0.993011	1.98842	3.68e-11	4.97e-11
AC104984.5	3.68257	0.462925	-2.99186	3.54e-38	6.55e-37
PTOV1-AS2	0.642868	2.77148	2.10806	1.53e-18	3.78e-18
AC131009.1	0.318297	0.561302	0.818404	2.36e-05	2.75e-05
AC020913.3	0.074073	0.617973	3.06052	1.27e-13	1.98e-13
AD001527.1	0.127594	0.576004	2.17452	4.91e-13	7.11e-13
AC009509.5	0.625893	1.3696	1.12977	3.24e-15	5.81e-15
AL139287.1	2.07531	5.48695	1.40268	2.36e-14	3.95e-14
AC093001.1	0.0111438	0.96597	6.43767	2.11e-10	2.79e-10
AC103563.7	5.1737	0.597978	-3.11303	1.51e-36	1.47e-35
AC023043.4	0.75523	0.714737	-0.0795037	0.000156975	0.000177799
HMGA1P4	0.423841	0.952361	1.16798	0.000448726	0.000503116
AL022328.1	0.488095	1.2783	1.38899	3.64e-15	6.4e-15
AC002310.1	0.889741	0.698423	-0.349286	1.63e-11	2.23e-11
AC005911.1	0.991102	0.502216	-0.980726	1.17e-21	4.19e-21
AL356488.3	0.745986	0.560187	-0.413239	1.97e-08	2.46e-08
PRDM16-DT	13.2686	0.316472	-5.3898	2.97e-40	1.1e-38
AC009090.1	0.253848	0.813873	1.68084	3.89e-14	6.27e-14
AL049555.1	3.54043	0.370258	-3.25732	5.29e-36	4.51e-35
HSD11B1-AS1	2.00212	1.12766	-0.828191	2.98e-18	7.05e-18
AL021707.7	0.12328	0.576657	2.22577	5.35e-17	1.06e-16
AC007637.1	2.48603	1.113	-1.1594	1.88e-21	6.31e-21
C1RL-AS1	1.37869	4.23811	1.62012	1.84e-21	6.31e-21
LINC01230	2.44781	0.748823	-1.7088	2.6e-39	5.77e-38
AC120498.4	0.965001	0.727215	-0.408149	4.79e-17	9.68e-17
FOXC2-AS1	0.0993788	0.724179	2.86534	9.22e-13	1.31e-12
AL031846.2	0.165473	0.609877	1.88193	2.26e-19	5.97e-19
AC096540.1	0.387316	0.581665	0.586675	0.00389864	0.00416104
AC015845.2	1.7083	0.836163	-1.03071	1.83e-31	1.13e-30
RUSC1-AS1	0.482382	1.46094	1.59865	1.31e-16	2.5e-16
AL162274.2	0.75212	1.58299	1.07362	1.05e-14	1.79e-14
AP004609.5	1.37373	1.2661	-0.117708	0.00241825	0.00260608
ZNF687-AS1	0.729907	0.520654	-0.487388	5.57e-18	1.29e-17
AC112491.1	0.3593	1.37393	1.93505	3.83e-21	1.22e-20
AC037198.2	0.339081	0.669657	0.98179	0.00129952	0.00142819
AL031710.1	10.2342	1.69766	-2.59179	5.68e-33	4.2e-32
AC005253.1	0.241345	0.827065	1.7769	4.04e-20	1.18e-19
AC008735.2	0.609316	3.23721	2.40949	7.61e-20	2.11e-19
MCF2L-AS1	2.41188	0.498238	-2.27525	1.59e-36	1.47e-35
XIST	0.997847	3.05942	1.61637	4.48e-08	5.52e-08
AL662844.3	0.115057	0.989206	3.10392	2.2e-28	1.16e-27
AC098484.1	2.52524	1.76362	-0.517887	3.92e-13	5.8e-13
IGFL2-AS1	0.0214511	0.82744	5.26953	2.01e-07	2.43e-07
CCDC18-AS1	1.35281	2.51908	0.896937	8.71e-05	0.000100685
Z99572.1	1.84245	0.321199	-2.52009	1.21e-37	1.92e-36
AL135999.1	0.211246	0.893069	2.07985	7.64e-17	1.49e-16
AP000757.1	8.87112	1.18318	-2.90645	1.56e-36	1.47e-35
STAG3L5P-PVRIG2P-PILRB	0.259378	0.989455	1.93158	1.11e-18	2.88e-18
AC104564.3	0.177313	0.780917	2.13887	7.16e-18	1.56e-17
LINC01023	4.67929	3.85484	-0.279617	0.00011075	0.000126734
AC010618.3	0.27074	0.61849	1.19184	4.93e-13	7.11e-13
AC004923.4	0.157851	0.649031	2.03972	3.03e-22	1.16e-21
AC018521.5	1.24399	0.579176	-1.1029	2.72e-32	1.89e-31
LENG8-AS1	1.05202	3.30275	1.6505	3.37e-22	1.25e-21
AC090589.3	0.409017	1.35732	1.73053	4.99e-20	1.42e-19
AL132989.1	0.684699	1.93137	1.49608	3.45e-13	5.18e-13
AP001505.1	1.90542	3.27637	0.781988	1.55e-09	2e-09
AC105020.5	0.289828	1.05541	1.86453	2.15e-21	7.02e-21
AC009309.2	1.57066	0.868101	-0.855434	3.28e-17	6.73e-17
ZSCAN16-AS1	5.26288	3.48933	-0.592905	2.01e-23	8.28e-23
C2CD4D-AS1	5.02832	5.00907	-0.00553629	0.0124845	0.0130734
HCG27	0.202245	1.57845	2.96433	3.72e-32	2.43e-31
RPARP-AS1	3.11958	1.73808	-0.843853	2.11e-25	9.39e-25
AC092119.2	0.153225	0.659499	2.10572	8.33e-15	1.45e-14
AC148477.4	5.97401	0.803678	-2.89401	2.37e-34	1.88e-33
AL109741.1	1.11355	2.20767	0.98736	3.96e-10	5.17e-10
AC010201.2	0.34136	1.02415	1.58506	1.02e-12	1.43e-12
C6orf99	0.621759	0.579759	-0.100901	8.12e-06	9.69e-06
AP006621.2	0.441335	1.85416	2.07082	3.74e-14	6.1e-14
LINC00174	0.635957	1.85605	1.54524	1.25e-17	2.66e-17
LINC01612	3.15056	0.338203	-3.21965	2.61e-46	2.89e-44
AC008946.1	1.13022	0.828759	-0.447577	2.29e-12	3.18e-12
AP003392.1	0.517678	1.75965	1.76516	2.38e-14	3.95e-14
MIR222HG	0.417444	0.952575	1.19025	0.30789	0.310689
AL353152.1	2.99125	0.170474	-4.13313	2.5e-39	5.77e-38
AP001363.2	0.651449	0.592892	-0.135882	0.00517425	0.00546993
ALOX12-AS1	1.13609	1.29904	0.193365	0.156482	0.160829
AC007566.1	0.641806	2.09545	1.70705	6.93e-18	1.54e-17
AL035661.1	29.6643	2.55578	-3.53689	1.54e-36	1.47e-35
AC012615.6	0.180508	0.822616	2.18815	7.62e-23	3.02e-22
SNHG19	19.2336	18.2048	-0.0793153	1.34e-05	1.58e-05
COLCA1	3.25207	1.05525	-1.62377	7.27e-28	3.67e-27
AC109460.2	0.216085	0.790539	1.87124	7.14e-16	1.32e-15
AC010531.6	0.706171	0.641841	-0.137802	1.92e-08	2.43e-08
AC135050.3	0.160602	1.48225	3.20622	1.68e-30	9.31e-30
AC006435.2	0.201304	0.937788	2.21988	2.41e-15	4.39e-15
AC005519.1	0.195832	0.735491	1.90909	9.31e-14	1.48e-13
LINC01094	0.27725	1.96363	2.82426	6.62e-37	9.18e-36
AC244090.1	9.87304	6.05762	-0.704744	1.83e-25	8.48e-25
LINC-PINT	1.65519	2.23642	0.434194	0.767733	0.767733
AC130469.1	0.057492	0.584919	3.3468	2.14e-19	5.8e-19
ATP6V0E2-AS1	1.19503	0.498375	-1.26174	1.62e-26	7.82e-26
AC002550.2	0.41261	0.988443	1.26038	1.49e-18	3.76e-18
NFYC-AS1	0.579471	0.890936	0.620585	0.0248991	0.0258299
AC002553.1	0.484197	1.3758	1.5066	2.07e-18	5e-18
AC007292.1	0.441184	0.99715	1.17643	2.88e-13	4.39e-13
AC067852.3	0.16725	0.609204	1.86492	6.88e-18	1.54e-17
PCBP1-AS1	0.742461	1.29847	0.806429	2.06e-20	6.34e-20
AL513165.1	3.29665	4.84889	0.556654	1.09e-08	1.39e-08
TPT1-AS1	0.68904	1.17987	0.775961	1.55e-13	2.39e-13
AC015849.3	0.466717	1.71094	1.87417	3.75e-20	1.12e-19
AL031722.1	0.800783	1.29133	0.689373	0.00167701	0.00182498
AC022400.6	0.224677	0.581952	1.37305	2.67e-16	5.02e-16
SCAT2	0.178514	0.607967	1.76796	4.71e-08	5.75e-08
AC010203.2	0.307479	0.62727	1.0286	0.274441	0.279477
LINC02585	0.269199	0.702718	1.38427	8.69e-11	1.16e-10
SPINT1-AS1	9.52457	3.95853	-1.26669	1.02e-30	5.98e-30
AL022328.2	0.6408	2.06364	1.68724	2.97e-17	6.23e-17
MIR200CHG	2.76059	0.476474	-2.53451	1.27e-41	7.06e-40
SNHG20	1.11914	2.61343	1.22355	3.19e-25	1.36e-24
